# Supplementary material for: The Effects of Peruvian maca (Lepidium meyenii) Root Extract on In Vitro Cultured Porcine Fibroblasts and Adipocytes
Source: Molecules. 2025 Feb 12;30(4):847. doi: 10.3390/molecules30040847 (PMC11858347; doi:10.3390/molecules30040847)
Supplement: Supplementary file 1 [file molecules-30-00847-s001.zip]

Archive with 1 entries (1 files):
- molecules-3392231-supplementary.pdf
